# Supplementary material for: Zephycandidine A and Synthetic Analogues—Synthesis and Evaluation of Biological Activity
Source: Molecules. 2025 Feb 6;30(3):752. doi: 10.3390/molecules30030752 (PMC11820727; doi:10.3390/molecules30030752)
Supplement: Supplementary file 1 [file molecules-30-00752-s001.zip]

Archive with 1 entries (1 files):
- molecules-3447777-supplementary.pdf
